# Supplementary material for: Extracellular modulation of TREK-2 activity with nanobodies provides insight into the mechanisms of K2P channel regulation
Source: Nat Commun. 2024 May 16;15:4173. doi: 10.1038/s41467-024-48536-2 (PMC11099193; doi:10.1038/s41467-024-48536-2)
Supplement: Supplementary file 4 — Source data [file 41467_2024_48536_MOESM4_ESM.xlsx]

## Sheet: Fig1A
Figure 1A
CA10752	1.29954	0.12212
CA10753	1.0649	0.14111
CA10754	1.10199	0.28035
CA10755	1.01862	0.08578
CA10756	1.04159	0.03916
CA10757	1.05796	0.08964
CA10758	0.8316	0.15
CA10759	0.97764	0.04166
CA10760	0.91997	0.17081
CA10761	0.327	0.13865
CA10762	1.11009	0.07965
CA10763	1.25839	0.27997
CA10764	1.16912	0.16826
CA10765	0.97131	0.20144
CA10766	1.01465	0.27575
CA10767	2.2695	0.58378
CA10768	0.98323	0.22084
CA10769	1.31957	0.28569
CA10770	0.93135	0.06261
CA10771	1.37971	0.35557
CA10772	1.45208	0.63582
CA10773	0.90294	0.10029
CA10774	1.12611	0.10601
CA10775	1.13292	0.1246
CA10776	1.98271	0.40826
CA10777	0.95199	0.18825
CA10778	1.0338	0.0355
CA10779	0.95258	0.03963
CA10780	0.99905	0.0416

## Sheet: Fig4A
Figure 4A
	NB76			R53A			N56S			W98A
conc (nM)	normalised current	error	conc	normalised current	error	conc	normalised current	error	conc	normalised current	error
5	1.30364e-06	0.031	5	4.67881e-06	0.03558	5	4.68164e-08	0.03885	5	-3.1301e-06	0.03653
10	1.30364e-06	0.031	10	0.051	0.01386	10	0.021	0.02798	10	-3.1301e-06	0.03653
60	0.00308	0.031	60	0.051	0.01386	60	0.084	0.04346	60	-3.1301e-06	0.03653
110	0.07158	0.046	110	0.051	0.01386	110	0.1255	0.05561	110	0.0027	0.03391
396	0.3406	0.05	396	0.056	0.01504	396	0.2525	0.05519	396	0.0109	0.02622
682	0.53762	0.031	682	0.074	0.01257	682	0.4381	0.01522	682	0.0359	0.01226
968	0.6358	0.009	968	0.074	0.01257	968	0.475	0	968	0.0464	0.00687
1254	0.69461	0.003	1254	0.087	0.01071	1254	0.475	0	1254	0.0574	0.0023
1540	0.70747	0	1540	0.087	0.01071	1540	0.475	0	1540	0.0597	0
1826	0.70747	0	1826	0.091	0.00714	1826	0.475	0	1826	0.0597	0
2112	0.70747	0	2112	0.097	0	2112	0.475	0	2112	0.0597	0
2398	0.70747	0	2398	0.098	0	2398	0.475	0	2398	0.0597	0
2684	0.70747	0	2684	0.097	0	2684	0.475	0	2684	0.0597	0
2970	0.70747	0	2970	0.097	0	2970	0.475	0	2970	0.0597	0

## Sheet: Fig3B
	Figure 3B
		TREK2			TRAAK			TALK2			TREK1
	Conc (nM)	normalised value	sd	conc	value	error	conc	value	error	conc	value	error
	0	1	0	0	1	0	0	1	0	0	1	0
	5	1.058	0.02	100	0.995	0.005	100	1	0.006	100	0.922	0.02186
	35	1.058	0.02	1000	0.991	0.012	1000	1	0.005	1000	0.701	0.04627
	70	1.605	0.13	3000	0.991	0.012	300	1	0.005	2000	0.595	0.04385
	105	2.248	0.18							3000	0.571	0.0434
	140	2.995	0.31
	175	3.251	0.34
	210	3.455	0.41
	245	3.475	0.41
	315	3.475	0.41
	500	3.475	0.41
	1000	3.475	0.41
	1275	3.475	0.41

## Sheet: Fig5A
	Figure 5A
			Nb 61				K103D				K103N				K103R				K103S
	conc	value	sd		conc	value	sd		conc	value	sd		conc	value	sd		conc	value	sd
	5	1	0		5	1	0		5	1	0		5	1	0		0	1	0
	10	0.996	0.008		10	1	0		10	1	0		10	0.994	0		520	0.932	0.025
	60	0.989	0.012		60	0.986	0.011		60	1	0		60	0.951	0.005		1040	0.914	0.039
	110	0.967	0.013		110	0.94	0.018		110	0.973	0.012		110	0.873	0.018		1560	0.792	0.037
	396	0.848	0.068		396	0.85	0.038		396	0.914	0.023		396	0.659	0.039		2080	0.681	0.056
	682	0.848	0.097		682	0.758	0.045		682	0.823	0.038		682	0.47	0.035		2600	0.619	0.052
	968	0.848	0.048		968	0.689	0.035		968	0.771	0.049		968	0.276	0.036		3120	0.509	0.042
	1254	0.848	0.062		1254	0.679	0.034		1254	0.739	0.049		1254	0.206	0.032		3640	0.457	0.036
	1540	0.848	0.065		1540	0.676	0.034		1540	0.693	0.058		1540	0.184	0.037		4160	0.444	0.056
	1826	0.848	0.071		1826	0.676	0.034		1826	0.691	0.059		1826	0.152	0.017
	2112	0.848	0.041		2112	0.676	0.034		2112	0.691	0.059		2112	0.145	0.015
	2398	0.848	0.041		2398	0.676	0.034		2398	0.691	0.059		2398	0.145	0.015
	2684	0.848	0.041		2684	0.676	0.034		2684	0.691	0.059		2684	0.144	0.015
	2970	0.848	0.041		2970	0.676	0.034		2970	0.691	0.059		2970	0.144	0.015

## Sheet: Fig6A
Figure 6A
	Nb61				Nb6158
conc	mean	error		conc	mean	error
5	1	0		0.5	1	9.14086e-08
10	0.99667	0.00333		1.5	0.95356	0.00624
60	0.98942	0.00505		6.5	0.92317	0.012
110	0.96728	0.00584		11.5	0.89296	0.02094
396	0.82905	0.02327		25	0.74265	0.04313
682	0.60103	0.03614		50	0.55119	0.04555
968	0.32911	0.01998		80	0.38267	0.03051
1254	0.24605	0.02391		125	0.28462	0.02428
1540	0.21786	0.04426		250	0.24021	0.02258
1826	0.2119	0.04375		500	0.22247	0.02459
2112	0.19048	0.02381
2398	0.19048	0.02381
2684	0.19048	0.02381
2970	0.19048	0.02381
